# Supplementary material for: Genome Assembly and Annotation of Soft-Shelled Adlay (Coix lacryma-jobi Variety ma-yuen), a Cereal and Medicinal Crop in the Poaceae Family
Source: Front Plant Sci. 2020 May 18;11:630. doi: 10.3389/fpls.2020.00630 (PMC7247446; doi:10.3389/fpls.2020.00630)
Supplement: Supplementary file 2 [file Table_2.xlsx]

## Sheet: Table S1
Supplementary Table S1. Genome sequencing data generated in this study.
Library type (platform)	insert size	Raw data		Trimmed data		After removing duplicates		Coverage (X)*
		No. of reads	Length (bases)	No. of reads	Length (bases)	No. of reads	Length (bases)	Sequence	Physical
Paired-end (HiSeq2500)	350 bp	323302396	48818661796	280258440	38482188300	na	na	24.6681	na
	550 bp	436588518	65924866218	367528668	52216670755	na	na	33.4722	na
	750 bp	420938778	63561755478	330986734	45842332341	na	na	29.3861	na
	Total	1180829692	178305283492	978773842	136541191396	na	na	87.5264	na
Mate-pair (HiSeq2000)	3 kb	865396582	87405054782	620976022	31048801100	620668258	31033412900	na	596.796
	5 kb	596250734	60221324134	424620678	21231033900	424342406	21217120300	na	680.036
	8 kb	689099064	69599005464	419077236	20953861800	346187242	17309362100	na	887.66
	10 kb	525261086	53051369686	379051324	18952566200	229686748	11484337400	na	736.175
	15 kb	569911260	57561037260	312229206	15611460300	32237396	1611869800	na	154.987
	Total	3245918726	327837791326	2155954466	107797723300	1653122050	82656102500	na	3055.65
PacBio RSII	na	na	148578050562	19598469	148296659566	na	na	95.062
*Coverage was calculated based on the genome size (1.56 Gb) of C. lacryma-jobi var. ma-yuen cv. Johyun estimated by k-mer frequency-based methods.

## Sheet: Table S2
Supplementary Table S2. Transcriptome data generated in this study.
Tissue*	Replication	Raw data		Trimmed data		Sequencing platform
		Length (base)	Reads No.	Length (base)	Reads No.
Leaf	1	3730221486	36932886	3160151111	31741750	HiSeq2500
	2	3982427172	39429972	3356802198	33749016	HiSeq2500
	3	4325257936	42824336	3664781378	36821340	HiSeq2500
Root	1	3969171730	39298730	3394334202	34124332	HiSeq2500
	2	4063124960	40228960	3465581092	34839132	HiSeq2500
	3	3886775324	38482924	3294644334	33122642	HiSeq2500
Early seed	1	3844564192	38064992	3282350079	32964908	HiSeq2500
	2	4364610970	43213970	3747586340	37662724	HiSeq2500
	3	4099719078	40591278	3500500465	35183630	HiSeq2500
Late seed	1	4018410038	39786238	3607877809	36641300	HiSeq2500
	2	3930325312	38914112	3516545423	35671842	HiSeq2500
	3	3878999738	38405938	3474166945	35258006	HiSeq2500
Flower (pistil and stamen)	1	3726951510	36900510	3345221626	33887678	HiSeq2500
Stem	1	3911070268	38723468	3496013014	35452460	HiSeq2500
Mixed	1-2k	3928912042	2405930			PacBio Iso-Seq
	2-3k	3588600663	1474802			PacBio Iso-Seq
	3-6k	4595037099	1371447			PacBio Iso-Seq
Total		67844179518
* Leaf, root, early seed, flower, stem : germination + 98 days
Late seed : germination + 159 days
Mixed : Mixed samples of the leaf, root, early seed, and late seed.

## Sheet: Tabls S3
Supplementary Table S3. Summary of two contig sets from soft-shelled adlay cultivar Johyun, generated by assembly of PacBio sequencing data using FALCON-Unzip.
		Haplotig contig set	Primary contig set
		JHYM_haplotig_alt.fasta	JHYM_primary_alt.fasta
General statistics	Contig number	13691	8546
	Total contig length (bp)	436773575	1271071912
	Minimum length (bp)	700	4917
	Maximum length (bp)	457299	1290317
	Average length (bp)	31902	148733
	N50 (bp)	37898	218774
	N80 (bp)	23773	108398
	N90 (bp)	18697	71960
	GC Ratio (%)	46.5	46.22
BUSCO	Total BUSCO Groups	1440	1440
	Complete	286 (19.8%)	1,312 (91.1%)
	Single-copy	274 (19.0%)	1,249 (86.7%)
	Duplicated	12 (0.8%)	63 (4.4%)
	Fragmented	16 (1.1%)	29 (2.0%)
	Missing	1138 (79.1%)	99 (6.9%)
Repeats	Contents (%)	0.828	0.776

## Sheet: Table S4
Supplementary Table S4. Summary of scaffolding and gap-filling results.
	Primary contig set	After SSPACE and AEC	After SSPACE with Pacbio long reads and AEC	After 1st gapfilling	After 2nd gapfilling and error-correction (Draft genome ver. 1.0)
Contig/scaffold no	8546	5693	3362	3362	3362
Contig/scaffold length (bp)	1271071912	1275078691	1280423258	1280015878	1280016620
Min contig/scaffold length (bp)	4917	2255	2255	2255	2255
Max contig/scaffold length (bp)	1290317	1987316	2693438	2711986	2711986
Average length (bp)	148733	223973	380852	380730	380731
N50 (bp)	218774	351042	594853	594251	594251
N80 (bp)	108398	169881	307732	308623	308623
N90 (bp)	71960	109475	201713	202355	202355
N's no		4342259	9718475	7130859	7130859
		*2nd scaffold set	*3rd scaffold set

## Sheet: Table S5
Supplementary Table S5. Genomes and gene sets used for comparative analyses in this study.
Taxonomical position (based on NCBI Taxonomy browser, https://www.ncbi.nlm.nih.gov/taxonomy/)					Species	Common names	Estimated genome size (Mb)	gene set version	No. of annotated genes (proteins)	Source URLs	Used for
Family	Clade	Sub-family	Tribe	Sub-tribe
Poaceae	PACMAD	Panicoideae	Andropogoneae	Coicinae	Coix lacryma-jobi var. ma-yuen cv. Johyun	Soft-shelled adlay	1560	version 1.2	39574	In this study (http://phyzen.iptime.org/adlay/index.php)
Poaceae	PACMAD	Panicoideae	Andropogoneae	Coicinae	Coix lacryma-jobi var. lacryma-jobi	Hard-shelled adlay	1800	BJCoix_v1	44,485 (68,841 CDSs)	https://genomevolution.org/coge/GenomeInfo.pl?gid=54738	Comparative analysis only among Coix species
Poaceae	PACMAD	Panicoideae	Andropogoneae	Coicinae	Coix aquatica cv.Daheishan	Wild adlay	1660	GCA_009725075.1 (latest)	39629	https://www.ncbi.nlm.nih.gov/assembly/GCA_009725075.1	Comparative analysis only among Coix species
Poaceae	PACMAD	Panicoideae	Andropogoneae	Sorghinae	Sorghum bicolor	Sorghum	818	v3.1.1 (Primary transcript only)	34129	https://phytozome.jgi.doe.gov/pz/portal.html#!info?alias=Org_Sbicolor	Comparative analysis with soft-shelled adlay cv. Johyun
Poaceae	PACMAD	Panicoideae	Andropogoneae	Tripsacinae	Zea mays	Maize	2300	AGPv4 (Primary transcript only)	39498	https://phytozome.jgi.doe.gov/pz/portal.html#!info?alias=Org_Zmays	Comparative analysis with soft-shelled adlay cv. Johyun
Poaceae	PACMAD	Panicoideae	Paniceae	Cenchrinae	Setaria italica	Foxtail millet	490	v2.2 (inbred Yugu1) (Primary transcript only)	34584	https://phytozome.jgi.doe.gov/pz/portal.html#!info?alias=Org_Sitalica	Comparative analysis with soft-shelled adlay cv. Johyun
Poaceae	PACMAD	Panicoideae	Paniceae	Dichantheliinae	Dichanthelium oligosanthes	Heller's rosette grass	750	ASM163321v2	26468	https://www.ncbi.nlm.nih.gov/genome?LinkName=nuccore_genome&from_uid=1071000895	Comparative analysis with soft-shelled adlay cv. Johyun
Poaceae	PACMAD	Panicoideae	Paniceae	Panicinae	Panicum hallii var. hallii	Hall's panicgrass	~490	PhalliiHAL_v2.1 (ecotype HAL2)	42523	http://plants.ensembl.org/Panicum_hallii_hal2/Info/Index	Comparative analysis with soft-shelled adlay cv. Johyun
Poaceae	PACMAD	Chloridoideae	Cynodonteae	Tripogoninae	Oropetium thomaeum	NA	245	v01 (>= 10aa)	28344	http://www.oropetium.org/	Comparative analysis with soft-shelled adlay cv. Johyun
Poaceae	PACMAD	Chloridoideae	Eragrostideae	Eragrostidinae	Eragrostis tef	Teff	700	v1.1	42052	http://www.tef-research.org/genome.html; https://www.ncbi.nlm.nih.gov/bioproject/253673	Comparative analysis with soft-shelled adlay cv. Johyun
Poaceae	BOP	Bambusoideae	Arundinarieae	Arundinariinae	Phyllostachys heterocycla	Moso bamboo	2075	v1.0	31987	http://202.127.18.221/bamboo/	Comparative analysis with soft-shelled adlay cv. Johyun
Poaceae	BOP	Oryzoideae	Oryzeae	Oryzinae	Oryza sativa ssp. Japonica	Rice	430	v7_JGI (Primary transcript only)	42189	https://phytozome.jgi.doe.gov/pz/portal.html#!info?alias=Org_Osativa	Comparative analysis with soft-shelled adlay cv. Johyun
Poaceae	BOP	Pooideae	Brachypodieae		Brachypodium distachyon	Purple false brome	272	v3.1 (Primary transcript only)	34310	https://phytozome.jgi.doe.gov/pz/portal.html#!info?alias=Org_Bdistachyon	Comparative analysis with soft-shelled adlay cv. Johyun
Poaceae	BOP	Pooideae	Poeae	Loliinae	Lolium perenne	Perennial rye-grass	2068	V1.0	40068	http://185.45.23.197:5080/ryegrassgenome	Comparative analysis with soft-shelled adlay cv. Johyun
Poaceae	BOP	Pooideae	Triticeae	Hordeinae	Hordeum vulgare	Barley	5100	IBSC annotation r1 (Primary transcript only)	39734	https://phytozome.jgi.doe.gov/pz/portal.html#!info?alias=Org_Hvulgare_er	Comparative analysis with soft-shelled adlay cv. Johyun
Poaceae	BOP	Pooideae	Triticeae	Hordeinae	Secale cereale	Rye	7900	hcs1-3_transcripts_MIPS_CDS_v3_final_mar14	27784	https://webblast.ipk-gatersleben.de/ryeselect/	Comparative analysis with soft-shelled adlay cv. Johyun
Poaceae	BOP	Pooideae	Triticeae	Triticinae	Triticum aestivum	Bread wheat	17000	v2.2 (Primary transcript only)	99386	https://phytozome.jgi.doe.gov/pz/portal.html#!info?alias=Org_Taestivum_er	Comparative analysis with soft-shelled adlay cv. Johyun
Araliaceae					Panax ginseng	Korean ginseng	3600	IPGA_v1.1	59352	http://ginsengdb.snu.ac.kr/index.php	Comparative analysis with soft-shelled adlay cv. Johyun
Brassicaceae			Camelineae		Arabidopsis thaliana	Thale cress	125	Araport11 (Primary transcript only)	27654	https://phytozome.jgi.doe.gov/pz/portal.html#!info?alias=Org_Athaliana_er	Comparative analysis with soft-shelled adlay cv. Johyun
Cucurbitaceae			Benincaseae		Cucumis sativus	Cucumber	367	v3	24317	http://cucurbitgenomics.org/organism/20	Comparative analysis with soft-shelled adlay cv. Johyun
Fabaceae		Papilionoideae	Phaseoleae		Glycine max	Soybean	1115	Wm82.a4.v1 (Primary transcript only)	52872	https://phytozome.jgi.doe.gov/pz/portal.html#!info?alias=Org_Gmax	Comparative analysis with soft-shelled adlay cv. Johyun
Pedaliaceae					Sesamum indicum	Sesame	357	Zhongzhi13_v2.0	27148	http://www.sesame-bioinfo.org/Sinbase2.0/	Comparative analysis with soft-shelled adlay cv. Johyun
Salicaceae			Saliceae		Populus trichocarpa	Poplar	485	v3.1 (Primary transcript only)	42950	https://phytozome.jgi.doe.gov/pz/portal.html#!info?alias=Org_Ptrichocarpa_er	Comparative analysis with soft-shelled adlay cv. Johyun
Solanaceae		Solanoideae	Solaneae		Solanum lycopersicum	Tomato	900	iTAG3.2 (Primary transcript only)	35768	https://phytozome.jgi.doe.gov/pz/portal.html#!info?alias=Org_Slycopersicum	Comparative analysis with soft-shelled adlay cv. Johyun
Vitaceae			Viteae		Vitis vinifera	Grape	475	v2.1 (Primary transcript only)	31845	https://phytozome.jgi.doe.gov/pz/portal.html#!info?alias=Org_Vvinifera	Comparative analysis with soft-shelled adlay cv. Johyun

## Sheet: Table S6
Supplementary Table S6. BUSCO analysis results of draft genome version 1.0 and gene set version 1.2. and comparison with other plant genomes
	draft genome (soft-shelled adlay in this study)		gene set (soft-shelled adlay in this study)			Species	C. lacryma-jobi var. lacryma-jobi	C. aquatica	S. bicolor	Z. mays	S. italica	D. oligosanthes	P. hallii var. hallii	O. thomaeum	E. tef	O. sativa ssp. Japonica	A. thaliana
BUSCO ver3.0 embryophyta_odb9	Found gene no.	%	Found gene no.	%		Common names	Hard-shelled adlay	Wild adlay	Sorghum	Maize	Foxtail millet	Heller's rosette grass	Hall's panicgrass	NA	Teff	Rice	Thale cress
Complete BUSCOs	1316	91.4	1218	84.6		Complete BUSCOs	1377 (95.6%)	1385 (96.1%)	1404 (97.6%)	1384 (96.1%)	1410 (98.0%)	1304 (90.6%)	1401 (97.3%)	1396 (96.9%)	1372 (95.2%)	1415 (98.3%)	1414 (98.2%)
Complete and single-copy BUSCOs	1249	86.8	1154	80.1		Complete and single-copy BUSCOs	1318 (91.5%)	1344 (93.3%)	1386 (96.3%)	1303 (90.5%)	1389 (96.5%)	1293 (89.8%)	1377 (95.6%)	1341 (93.1%)	457 (31.7%)	1407 (97.7%)	1401 (97.3%)
Complete and duplicated BUSCOs	67	4.6	64	4.4		Complete and duplicated BUSCOs	59 (4.1%)	41 (2.8%)	18 (1.3%)	81 (5.6%)	21 (1.5%)	11 (0.8%)	24 (1.7%)	55 (3.8%)	915 (63.5%)	8 (0.6%)	13 (0.9%)
Fragmented BUSCOs	24	1.7	75	5.2		Fragmented BUSCOs	22 (1.5%)	22 (1.5%)	11 (0.8%)	18 (1.3%)	12 (0.8%)	26 (1.8%)	16 (1.1%)	17 (1.2%)	22 (1.5%)	4 (0.3%)	7 (0.5%)
Missing BUSCOs	100	6.9	147	10.2		Missing BUSCOs	41 (2.9%)	33 (2.4%)	25 (1.6%)	38 (2.6%)	18 (1.2%)	110 (7.6%)	23 (1.6%)	27 (1.9%)	46 (3.3%)	21 (1.4%)	19 (1.3%)
Total BUSCO groups searched	1440		1440			Total BUSCO groups searched	1440	1440	1440	1440	1440	1440	1440	1440	1440	1440	1440
Assembly level	Scaffold					Assembly level	Chromosome	Chromosome	Chromosome	Chromosome	Chromosome	Scaffold	Chromosome	Contig	Scaffold	Chromosome	Chromosome

## Sheet: Table S7
Supplementary Table S7. Validation of draft genome version 1.0 by mapping PE data.
	PE 350bp	PE 550bp	PE 750bp	All
% Mapped reads of total reads	99.1	99	96.7	98.3
% Mapped PE reads of total reads	93.3	91.8	87.3	91.1
% Misjoint mates of total reads	4.5	5.8	6.6	5.7
% uniquely mapped read of total reads	not analyzed	not analyzed	not analyzed	63.6
% uniquely mapped read with >99% identity of uniquely mapped reads	not analyzed	not analyzed	not analyzed	88.8
% genome sequences with read mapping coverage >= 1X	98.3	98.5	98.1	98.8
% genome sequences with read mapping coverage >= 5X	96.6	97.4	96.2	98.1
% genome sequences with read mapping coverage >= 10X	93.3	96.4	93.6	97.7
The draft genome assembly was also validated by mapping Illumina PE data and calculating genome coverage using BWA with default parameters.

## Sheet: Table S8
Supplementary Table S8. Repeat contents of draft genome version 1.0.
Class		Count	Masked (bp)	Masked (%)1)
DNA	CMC-Chapaev	693	159186	0.0124362
	CMC-EnSpm	71697	53725669	4.19726
	Ginger-1	681	86506	0.00675819
	Kolobok	2781	656775	0.0513099
	Kolobok-T2	267	116740	0.00912019
	MULE-MuDR	33488	15333079	1.19788
	Maverick	4465	11074335	0.865171
	P	172	76087	0.00594422
	PIF-Harbinger	66393	13620509	1.06409
	PiggyBac	209	12323	0.000962722
	TcMar-ISRm11	2463	3422932	0.267413
	TcMar-Pogo	337	87450	0.00683194
	TcMar-Stowaway	43701	8357631	0.652931
	hAT	510	233819	0.0182669
	hAT-Ac	10358	3561390	0.27823
	hAT-Charlie	1143	152444	0.0119095
	hAT-Tag1	3878	1439670	0.112473
	hAT-Tip100	6929	1326636	0.103642
	etc	9838	2382734	0.186149
LINE	CR1	233	14771	0.00115397
	I	1449	785327	0.0613529
	I-Jockey	1671	315018	0.0246105
	L1	13916	9014678	0.704263
	L1-Tx1	844	89575	0.00699796
	L2	193	38947	0.00304269
	Penelope	553	74405	0.00581282
	R1	249	123365	0.00963777
	R2-NeSL	944	180407	0.0140941
	RTE-BovB	1186	710832	0.055533
	RTE-RTE	1	75	5.8593e-06
LTR	Cassandra	1228	573492	0.0448035
	Caulimovirus	374	32372	0.00252903
	Copia	196482	377035831	29.4555
	DIRS	316	23451	0.00183209
	ERV1	199	29733	0.00232286
	ERV4	1056	848041	0.0662523
	ERVK	2433	401807	0.0313908
	Gypsy	257811	452243852	35.3311
	Ngaro	151	33400	0.00260934
	Pao	2415	2156835	0.168501
	etc	13548	5706026	0.445777
RC	Helitron	19397	3642856	0.284594
	Helitron-2	246	25036	0.00195591
Retroposon	L1-derived	773	305831	0.0238927
SINE	tRNA	3457	582830	0.045533
	tRNA-RTE	188	22703	0.00177365
	etc	469	38031	0.00297113
Total interspersed		781785	970875442	75.8487
Low_complexity		13158	803827	0.0627982
Satellite		696	9135489	0.713701
Simple_repeat		95026	4808201	0.375636
rRNA		120	221917	0.017337
Total		890785	985844876	77.0181
1) Percentage to Adlay draft genome ver. 1.0 (1,280,016,620 bp)

## Sheet: Table S9
Supplementary Table S9. Comparison of gene metrics for gene set ver. 1.2 with those predicted in other plant genomes.
Family	Poaceae	Poaceae	Poaceae	Poaceae	Poaceae	Poaceae	Poaceae	Poaceae	Poaceae	Poaceae	Poaceae	Brassicaceae
Clade	PACMAD	PACMAD	PACMAD	PACMAD	PACMAD	PACMAD	PACMAD	PACMAD	PACMAD	PACMAD	BOP
Sub-family	Panicoideae	Panicoideae	Panicoideae	Panicoideae	Panicoideae	Panicoideae	Panicoideae	Panicoideae	Chloridoideae	Chloridoideae	Oryzoideae
Tribe	Andropogoneae	Andropogoneae	Andropogoneae	Andropogoneae	Andropogoneae	Paniceae	Paniceae	Paniceae	Cynodonteae	Eragrostideae	Oryzeae	Camelineae
Sub-tribe	Coicinae	Coicinae	Coicinae	Sorghinae	Tripsacinae	Cenchrinae	Dichantheliinae	Panicinae	Tripogoninae	Eragrostidinae	Oryzinae
Species	C. lacryma-jobi var. ma-yuen 'Johyun'	C. lacryma-jobi var. lacryma-jobi	C. aquatica	S. bicolor	Z. mays	S. italica	D. oligosanthes	P. hallii var. hallii	O. thomaeum	E. tef	O. sativa ssp. Japonica	A. thaliana
Common names	Soft-shelled adlay	Hard-shelled adlay	Wild adlay	Sorghum	Maize	Foxtail millet	Heller's rosette grass	Hall's panicgrass	NA	Teff	Rice	Thale cress
Total predicted gene number	39574	44,485 genes (68,841 CDSs)	39629	34129	39498	34584	26468	42523	28344	42052	42189	27654
Total length of genes (bp)	47806527	180,537,808 (81,373,743)	49593309	39660729	46423053	41138428	29226318	51996270	31373450	61373527	46931568	33671056
Average gene length (bp)	1208.26	4,058 (1,182)	1251.44	1162.08	1175.33	1189.52	1104.21	1222.78	1102.9	1459.47	1112.4	1217.58
Minimum gene length	102	82 (9)	150	90	9	90	30	90	3	51	18	12
Maximum gene length	15927	881,127 (15,654)	16272	16311	15804	16146	14484	16146	15232	14922	16311	16203
GC contents (%)	55.32	46.78 (53.65)	54.24	54.78	54.55	55.28	56.17	54.23	54.03	50.96	54.77	44.09
Complete BUSCOs (%) (BUSCO ver3.0 embryophyta_odb9)	84.6	91.3 (89.4)	97.2	98.1	95	98.4	72.8	99	70.6	80.2	95.6	99.4

## Sheet: Table S10
Supplementary Table S10. Summary of functional annotations for 39,574 protein-coding genes in gene set ver. 1.2.
Database	Program and parameters	No. of annotated genes	% of total genes
NCBI nr proteins	BLASTP, cutoff e-value 1E-5	33579	84.8512
Protein domains	InterProScan (ver.5.34-73.0), with all database except PANTHER database	23587	59.6023
Gene Ontology (GO)	Blast2GO, default parameters	21296	53.8131
KEGG pathway	KAAS, SBH method	10261	25.9286
Sorghum proteins	BLASTP, cutoff e-value 1E-5	31634	79.9363
Maize proteins	BLASTP, cutoff e-value 1E-5	29151	73.662
Rice proteins	BLASTP, cutoff e-value 1E-5	31031	78.4126
Arabidopsis proteins	BLASTP, cutoff e-value 1E-5	24605	62.1747
Total		33832	85.4905

[truncated: 12 more sheets: Table_S11, Table_S12, Table S13, Table S14, Table S15, Table S16, Table S17, Table S18, Table S19, Table S20, Table S21, Table S22]
